# Supplementary material for: Subgenome-biased expression and functional diversification of a Na+/H+ antiporter homoeologs in salt tolerance of polyploid wheat
Source: Front Plant Sci. 2022 Dec 7;13:1072009. doi: 10.3389/fpls.2022.1072009 (PMC9768589; doi:10.3389/fpls.2022.1072009)
Supplement: Supplementary file 2 [file Table_1.xlsx]

## Sheet: Sheet1
Supplemental Table S1. Natural wheat accessions of varying ploidy used for salt tolerance analysis
Name	Genome	Species	Origin	Accession no.
AS67	DD	Ae.tauschii	Iran	AS67
AS90	DD	Ae.tauschii	Iran	AS90
AS92	DD	Ae.tauschii	Iran	AS92
AS95	DD	Ae.tauschii	Iran	AS95
RM172	DD	Ae.tauschii	China	RM000172
RM183	DD	Ae.tauschii	Afghanistan	RM000183
RM195	DD	Ae.tauschii	Iran	RM000195
RM198	DD	Ae.tauschii	Afghanistan	RM000198
RM202	DD	Ae.tauschii	Netherlands	RM000202
RM204	DD	Ae.tauschii	America	RM000204
RM211	DD	Ae.tauschii	America	RM000211
RM223	DD	Ae.tauschii	Mexico	RM000211
RM226	DD	Ae.tauschii	N/A	RM000226
RM236	DD	Ae.tauschii	Iran	RM000236
RM246	DD	Ae.tauschii	N/A	RM000246
RM249	DD	Ae.tauschii	Russia	RM000249
Y199	DD	Ae.tauschii	N/A	Y199
SQ523	DD	Ae.tauschii	N/A	SQ523
IW14	BBAA	T.dicoccoides	Israel	9-14
IW20	BBAA	T.dicoccoides	Israel	TZ-20
IW32	BBAA	T.dicoccoides	Israel	30-16
IW64	BBAA	T.dicoccoides	Israel	TZ-65
IW172	BBAA	T.dicoccoides	Israel	WE77
Z19	BBAA	T. dicoccum	N/A	AS641005
Z23	BBAA	T. dicoccum	Georgia	AS641009
Z27	BBAA	T. dicoccum	Serbia	AS641013
Z32	BBAA	T. dicoccum	France	AS641018
Z45	BBAA	T. dicoccum	Bosnia and Herzegovina	AS641031
DW10	BBAA	T. durum	Pakistan	PI388132
DW13	BBAA	T. durum	Mexico	PI428453
DW14	BBAA	T. durum	N/A	PI435100
DW18	BBAA	T. durum	South Africa	PI46766
DW19	BBAA	T. durum	N/A	PI51210
DW28	BBAA	T. durum	N/A	PI7422
SCAUP	BBAA	T. durum	Mexico	SCAUP
DM4	BBAA	T. dicoccum	N/A	DM4
Fielder	BBAADD	T. aestivum L.	America	CItr 17268
CS	BBAADD	T. aestivum L.	China	Chinese Spring
BN207	BBAADD	T. aestivum L.	China	Bainong207
ND211	BBAADD	T. aestivum L.	China	Nongda211
JD8	BBAADD	T. aestivum L.	China	Jingdong8
J411	BBAADD	T. aestivum L.	China	Jing411
J5265	BBAADD	T. aestivum L.	China	Jimai5265
Yangmai158	BBAADD	T. aestivum L.	China	Yangmei158
Z8425B	BBAADD	T. aestivum L.	China	Zhou8425B
CB037	BBAADD	T. aestivum L.	China	CB037
ND3338	BBAADD	T. aestivum L.	China	Nongda3338
KN199	BBAADD	T. aestivum L.	China	Kenong199
SP1	BBAADD	T. spelta L.	Australia	Toonda
SP6	BBAADD	T. spelta L.	France	Schenkii
SP7	BBAADD	T. spelta L.	N/A	SP7
2463	BBAADD	T. spelta L.	China	Nongda2463
SCAUP/SQ523	BBAADD	T. aestivum L.	Mexico	SCAUP/SQ523
DM4/Y199	BBAADD	T. aestivum L.	China	DM4/Y199
