# Supplementary material for: Subgenome-biased expression and functional diversification of a Na+/H+ antiporter homoeologs in salt tolerance of polyploid wheat
Source: Front Plant Sci. 2022 Dec 7;13:1072009. doi: 10.3389/fpls.2022.1072009 (PMC9768589; doi:10.3389/fpls.2022.1072009)
Supplement: Supplementary file 3 [file Table_2.xlsx]

## Sheet: Sheet1
Supplemental Table S2. Primers used in this study.
Primers	Primer sequence (5' → 3')	Description
TaSOS1-A-L	ATGGAGACGGAGGAGG	Cloning the CDS sequences of TaSOS1-A, TaSOS1-B, TaSOS1-D
TaSOS1-B-L	ATGGGGACGAAGGAGCCCGGC
TaSOS1-D-L	ATGGAGACGGAGGAGCCCGGG
TaSOS1-R	TCAGCTGCCTCGCGGTGGGCCG
TaSOS1-qL	AAGGTGCCTTCAAGGGCA	TaSOS1, TaSOS1-A, TaSOS1-B, TaSOS1-D expression analysis
TaSOS1-qR	GACTCATCGCTCGAGTCGTC
TaSOS1-A-qL	CAGTTGCAGTATGTACCGATATTC
TaSOS1-A-qR	CTTGAAGTCGCCACAACCTT
TaSOS1-B-qL	CGGTTGCAGTATGTACCGATATT
TaSOS1-B-qR	GATCGCTGCATTCAATCTCA
TaSOS1-D-qL	GGGGAAGAAGTGATCGTCAG
TaSOS1-D-qR	GGTACCATACTACCATTGGTCACA
TaActin-qL	TATGCCAGCGGTCGAACAAC
TaActin-qR	ATGTGGCGCTAGCTAACACTG
uidA-qL	CGACTGGGCAGATGAACATG	detecting Arabidopsis transgenic plants
uidA-qR	TACTCCACATCACCACGCTT
AtActin-L	GGCAAGTCATCACGATTGG
AtActin-R	CAGCTTCCATTCCCACAAAC
pTaSOS1-A:GUS-L	GGGGTACCAGGGCATCATGTATTTAGAA	promoters clone and 35S:SOS1:GUS reporter construction
pTaSOS1-A:GUS-R	GCTCTAGACGCCGCCGCCGTCGCCGTCG
pTaSOS1-B:GUS-L	GTCGACTTTCTAAAAAAATCATGAAT
pTaSOS1-B:GUS-R	AACTGCAGCGCCGCCGCCGCCGCCGCCG
pTaSOS1-D:GUS-L	GGGGTACCACATAAAAAGAAAAGAAAC
pTaSOS1-D:GUS-R	GCTCTAGACGCCACCGCCGCCGTCGAGG
pTaSOS1-Dm:GUS-L1	GGGGTACCACATAAAAAGAAAAGAAAC
pTaSOS1-Dm:GUS-R1	CATGTGGAACATTTTCTTGATACACGTT
pTaSOS1-Dm:GUS-L2	AACGTGTATCAAGAAAATGTTCCACATG
pTaSOS1-Dm:GUS-R2	GCTCTAGACGCCACCGCCGCCGTCGAGG
pAeSOS1-D:GUS-L	TGCGAAAGAATAAAACAAAAAAG
pAeSOS1-D:GUS-R	CGCCGCCGCCGCCGTCGAGGGAGGA
TaSOS1-A-OE L	GCTCTAGAATGGAGACGGAGGAGG	construction of 35S:TaSOS1-A, 35S:TaSOS1-B and 35S:TaSOS1-D overexpression vector
TaSOS1-A-OE R	GGGGTACCTCAGCTGCCTCGCGGTGGGCC
TaSOS1-B-OE L	GCTCTAGAATGGGGACGAAGGAGCCCGGC
TaSOS1-B-OE R	GGGGTACCTCAGCTGCCTCGCGGTGGGCCG
TaSOS1-D-OE L	GCTCTAGAATGGAGACGGAGGAGCCCGGG
TaSOS-D-OE R	GGGGTACCTCAGCTGCCTCGCGGTGGG
