# Supplementary material for: Subgenome-biased expression and functional diversification of a Na+/H+ antiporter homoeologs in salt tolerance of polyploid wheat
Source: Front Plant Sci. 2022 Dec 7;13:1072009. doi: 10.3389/fpls.2022.1072009 (PMC9768589; doi:10.3389/fpls.2022.1072009)
Supplement: Supplementary file 4 [file Table_3.xlsx]

## Sheet: Sheet1
Supplemental Table S3. The selected species and gene IDs for phylogenetic relationship analysis
Gene ID	Species
TraesCS3A02G023200	Triticum aestivum
TraesCS3B02G021600	Triticum aestivum
TraesCS3D02G022900	Triticum aestivum
TRIDC3AG000830	Triticum dicoccoides
TRIDC3BG003650	Triticum dicoccoides
TRIUR3_07770	Triticum urartu
SORBI_3008G192900	Sorghum bicolor
BRADI_4g00290	Brachypodium distachyon
HORVU3Hr1G003150	Hordeum vulgare
AET3Gv20047500	Aegilops tauschii
Zm00001d031232	Zea mays
Os12g0641100	Oryza sativa
AT2G01980	Arabidopsis thaliana
